# Supplementary material for: Chromosome-Level Assemblies of the Allohexaploid Genomes of Conyza sumatrensis and Conyza bonariensis
Source: Genome Biol Evol. 2025 Apr 4;17(4):evaf065. doi: 10.1093/gbe/evaf065 (PMC12008746; doi:10.1093/gbe/evaf065)
Supplement: evaf065_Supplementary_Data [file evaf065_supplementary_data.zip]

Archive with 2 entries (2 files):
- Conyza_supplementary_material_GBE_R1.xlsx
- supplemental_figure_Conyza_genomes.docx
