# Supplementary material for: Chromosome-Level Assemblies of the Allohexaploid Genomes of Conyza sumatrensis and Conyza bonariensis
Source: Genome Biol Evol. 2025 Apr 4;17(4):evaf065. doi: 10.1093/gbe/evaf065 (PMC12008746; doi:10.1093/gbe/evaf065)
Supplement: evaf065_Supplementary_Data [file evaf065_supplementary_data.zip › Conyza_supplementary_material_GBE_R1.xlsx]

## Sheet: Table S1
Table S1A. Identification of telomeric repeats across the C. sumatrensis genome assembly.
Chromosome	Length	Telomeres present	# left repeats	left orientation	# right repeats	right orientation
Chr01A	93733004	left	459	+	0
Chr01B	110667216	right	0		230	-
Chr01C	79543152	both	799	+	810	-
Chr02A	64847476	both	1976	+	1117	-
Chr02B	96958822	both	1701	+	1739	-
Chr02C	66026684	both	2552	+	1881	-
Chr03A	72417831	both	606	+	568	-
Chr03B	93068850	right	0		1670	-
Chr03C	71771232	both	801	+	1287	-
Chr04A	70348066	both	722	+	1839	-
Chr04B	93219866	right	0		933	-
Chr04C	67467426	both	1936	+	1364	-
Chr05A	68885953	both	1278	+	2391	-
Chr05B	75364855	both	716	+	1054	-
Chr05C	67662689	both	2182	+	481	-
Chr06A	70071562	both	1523	+	498	-
Chr06B	77510736	left	958	+	0
Chr06C	54401339	right	0		1688	-
Chr07A	60181590	both	1497	+	616	-
Chr07B	75846277	both	2411	+	1572	-
Chr07C	66021179	both	428	+	1648	-
Chr08A	75314879	both	1810	+	1962	-
Chr08B	111084696	both	660	+	334	-
Chr08C	83117313	both	1836	+	1510	-
Chr09A	62941720	both	274	+	1898	-
Chr09B	70566771	both	118	+	716	-
Chr09C	54236487	both	774	+	1978	-
	2053277671
Table S1B. Identification of telomeric repeats across the C. bonariensis haplotype 1 genome assembly.
Chromosome	Length	Telomeres present	# left repeats	left orientation	# right repeats	right orientation
Chr01A	92092985	left	1873	+	0
Chr01B	105378444	right	0		1157	-
Chr01C	87592403	left	1141	+	0
Chr02A	62437712	right	0		1760	-
Chr02B	86024940	left	1486	+	0
Chr02C	70122556	both	1596	+	2743	-
Chr03A	55710898	both	2269	+	1453	-
Chr03B	91370231	right	0		2609	-
Chr03C	73656917	both	2212	+	947	-
Chr04A	61494679	both	2268	+	169	-
Chr04B	89114754	left	292	+	0
Chr04C	63878167	both	1670	+	2123	-
Chr05A	60632760	both	1377	+	2693	-
Chr05B	58082428	no	0		0
Chr05C	61281981	right	0		2311	-
Chr06A	48696359	both	2206	+	1444	-
Chr06B	72829888	left	2195	+	0
Chr06C	55461908	both	1829	+	1453	-
Chr07A	67225514	both	383	+	2566	-
Chr07B	67170277	left	2384	+	0
Chr07C	58231245	both	1660	+	1838	-
Chr08A	66974310	both	3255	+	1241	-
Chr08B	111684500	both	1788	+	205	-
Chr08C	80145093	both	1475	+	829	-
Chr09A	50784679	both	1266	+	2679	-
Chr09B	78858333	both	2471	+	3100	-
Chr09C	48318412	left	1212	+	0
	1925252373
Table S1C. Identification of telomeric repeats across the C. bonariensis haplotype 2 genome assembly.
Chromosome	Length	Telomeres present	# left repeats	left orientation	# right repeats	right orientation
Chr01A	91970974	right	0		1345	-
Chr01B	106923874	right	0		1157	-
Chr01C	86558246	left	1141	+	0
Chr02A	61994787	right	0		830	-
Chr02B	81186675	left	2241	+	0
Chr02C	68512615	both	1596	+	429	-
Chr03A	54840104	both	2269	+	546	-
Chr03B	88938600	right	0		2608	-
Chr03C	72517044	both	561	+	850	-
Chr04A	61352379	left	877	+	0
Chr04B	88715379	left	464	+	0
Chr04C	63218764	left	1668	+	0
Chr05A	55250425	both	1377	+	2692	-
Chr05B	57809730	both	684	+	2699	-
Chr05C	61076715	right	0		1492	-
Chr06A	47741510	left	2159	+	0
Chr06B	72151154	both	2195	+	3455	-
Chr06C	48824582	right	0		2146	-
Chr07A	65834666	both	383	+	132	-
Chr07B	67164315	left	2383	+	0
Chr07C	58088080	both	1560	+	1838	-
Chr08A	66892636	both	1824	+	1332	-
Chr08B	111349357	right	0		1987	-
Chr08C	79869454	both	1848	+	1033	-
Chr09A	50142723	right	0		1774	-
Chr09B	78024585	both	2471	+	3110	-
Chr09C	47432742	both	338	+	1907	-
	1894382115

## Sheet: Table S2
Table S2. Analysis of genome/transcriptome completeness through BUSCO analysis with the embryophyta_odb10 dataset.
Annotation	Complete	Single	Duplicated	Fragmented	Missing
Cs genome	99.2	2.4	96.8	0.2	0.6
Cs transcripts	96.6	13.8	82.8	1.9	1.5
Cs subgenome A	97.7	94.4	3.3	1.1	1.2
Cs subgenome B	89.3	86.9	2.4	2.8	7.9
Cs subgenome C	89.6	87.2	2.4	2.9	7.5
Cs subgenome A transcripts	86.9	83.6	3.3	7.2	5.9
Cs subgenome B transcripts	71.8	69.8	2	10.8	17.4
Cs subgenome C transcripts	70.6	68.6	2	10.3	19.1
Cb Hap1 genome	99.1	1.9	97.2	0.3	0.6
Cb Hap2 genome	99.1	3.1	96	0.3	0.6
Cb Hap1 transcripts	96.9	11.8	85.1	1.6	1.5
Cb Hap2 transcripts	96.5	12.1	84.4	1.9	1.6
Cb Hap1 subgenome A	97.9	94.6	3.3	0.9	1.2
Cb Hap1 subgenome B	90.6	88.1	2.5	2.9	6.5
Cb Hap1 subgenome C	90	87.5	2.5	2.9	7.1
Cb Hap2 subgenome A	97.1	94	3.1	1.1	1.8
Cb Hap2 subgenome B	90.7	88.2	2.5	2.7	6.6
Cb Hap2 subgenome C	87.7	85.3	2.4	3.2	9.1
Cb Hap1 subgenome A transcripts	88.4	85.7	2.7	6.4	5.2
Cb Hap1 subgenome B transcripts	72.7	70.8	1.9	11.2	16.1
Cb Hap1 subgenome C transcripts	71.2	68.8	2.4	10.4	18.4
Cb Hap2 subgenome A transcripts	87.6	85.1	2.5	6.3	6.1
Cb Hap2 subgenome B transcripts	73	71.1	1.9	10.6	16.4
Cb Hap2 subgenome C transcripts	68.9	66.5	2.4	10.5	20.6

## Sheet: Table S3
Table S3A. Repeat content of Conyza sumatrensis genome.
	# elements	total length (bp)	Percent genome
Retroelements	462959	834212859	40.62
SINEs:	0	0	0
Penelope	0	0	0
LINEs:	38640	36011223	1.75
CRE/SLACS	4338	1764760	0.09
L2/CR1/Rex	0	0	0
R1/LOA/Jockey	0	0	0
R2/R4/NeSL	0	0	0
RTE/Bov-B	6193	5552258	0.27
L1/CIN4	28109	28694205	1.4
LTR elements:	424319	798201636	38.86
BEL/Pao	1534	183702	0.01
Ty1/Copia	193474	379369134	18.47
Gypsy/DIRS1	219092	408962724	19.91
Retroviral	2578	3272253	0.16
DNA transposons	114220	41759036	2.03
hobo-Activator	19200	8045419	0.39
Tc1-IS630-Pogo	6453	1247678	0.06
En-Spm	0	0	0
MuDR-IS905	0	0	0
PiggyBac	0	0	0
Tourist/Harbinger	17358	6774188	0.33
Other (Mirage,P-element, Transib)	0	0	0
Rolling-circles	6792	3719509	0.18
Unclassified:	1576171	53210763	25.9
Total interspersed repeats:		1408079533	68.56
Small RNA:	6885	995325	0.05
Satellites:	1521	292663	0.01
Simple repeats:	401182	18894310	0.92
Low complexity:	49872	2413046	0.12
Table S3B. Repeat content of C. bonariensis haplotype 1 genome assembly.
	# elements	total length (bp)	Percent genome
Retroelements	420104	731181828	37.94
SINEs:	0	0	0
Penelope	2786	518147	0.03
LINEs:	46361	38421424	1.99
CRE/SLACS	4145	1227446	0.06
L2/CR1/Rex	0	0	0
R1/LOA/Jockey	0	0	0
R2/R4/NeSL	0	0	0
RTE/Bov-B	8860	6442952	0.33
L1/CIN4	29820	29786463	1.55
LTR elements:	373743	692760404	35.95
BEL/Pao	1795	377481	0.02
Ty1/Copia	183458	357558199	18.55
Gypsy/DIRS1	173713	323000259	16.76
Retroviral	11706	9389035	0.49
DNA transposons	100183	36859660	1.91
hobo-Activator	10832	4208654	0.22
Tc1-IS630-Pogo	3270	786488	0.04
En-Spm	0	0	0
MuDR-IS905	0	0	0
PiggyBac	0	0	0
Tourist/Harbinger	18237	7621565	0.4
Other (Mirage,P-element, Transib)	0	0	0
Rolling-circles	7766	4180216	0.22
Unclassified:	1512852	52498129	27.2
Total interspersed repeats:		1293022786	67.09
Small RNA:	5049	1950171	0.1
Satellites:	0	0	0
Simple repeats:	393139	18216725	0.95
Low complexity:	48877	2348198	0.12
Table S3C. Repeat content of C. bonariensis haplotype 2 genome assembly.
	# elements	total length (bp)	Percent genome
Retroelements	429750	744869230	39.16
SINEs:	0	0	0
Penelope	233	96765	0.01
LINEs:	43216	33199628	1.75
CRE/SLACS	3473	1132986	0.06
L2/CR1/Rex	664	282502	0.01
R1/LOA/Jockey	0	0	0
R2/R4/NeSL	0	0	0
RTE/Bov-B	7808	2916604	0.15
L1/CIN4	30337	28303226	1.49
LTR elements:	386534	711669602	37.42
BEL/Pao	931	276609	0.01
Ty1/Copia	180775	346124247	18.2
Gypsy/DIRS1	199076	360436106	18.95
Retroviral	0	0	0
DNA transposons	130006	40930094	2.15
hobo-Activator	16941	6227269	0.33
Tc1-IS630-Pogo	10661	1779314	0.09
En-Spm	0	0	0
MuDR-IS905	0	0	0
PiggyBac	0	0	0
Tourist/Harbinger	22655	8314776	0.44
Other (Mirage,P-element, Transib)	0	0	0
Rolling-circles	8031	3715858	0.2
Unclassified:	1455944	48577978	25.5
Total interspersed repeats:		1271579104	66.85
Small RNA:	3615	1809104	0.1
Satellites:	3931	997139	0.05
Simple repeats:	391450	18061280	0.95
Low complexity:	47902	2309763	0.12

## Sheet: Table S4
Table S4. Information on Conyza bonariensis P450s.
	No. of P450 per families	No. of P450 subfamilies	P450 subfamilies	No. of P450 per subfamilies	P450 fragments per subfamilies
CYP51			G	3
CYP71			A	1
			D	5
			AT	13	6
			AU	5	1
			AV	21	6
			AX	49	14
			BE	8	4
			BG	4	2
			BL	7	2
			BZ	5	3
			CA	8	3
			CB	2	1
			DD	2
			FS	6	1
			HG	2	1
CYP72			A	60	25
CYP73			A	3
CYP74			A	5
			B	3
CYP75			B	14	9
CYP76			A	4	3
			AF	8	2
			B	13	8
			G	3	2
			S	18	5
CYP77			A	6	5
			B	7	3
CYP78			A	15
CYP79			DD	32	16
CYP80			AA	3	1
			AB	10	4
			AC	15	2
CYP81			B	31	13
			BG	7	4
			DH	12	4
CYP82			Q	1	1
CYP84			A	7
CYP85			A	5
CYP86			A	8
			B	2
			C	6	2
CYP87			A	7	2
CYP88			A	2
CYP89			A	11	4
CYP90			A	6	1
			B	4	3
			C	1
			D	2
CYP92			A	12	7
CYP93			A	47	16
			B	2
			N	4	2
CYP94			A	9	4
			B	9	2
			C	4	1
			D	6	2
			F	4	2
CYP96			A	27	19
CYP97			A	3
			B	2
			C	2	2
CYP98			A	3
CYP701			A	7	2
CYP703			A	2
CYP704			A	26	11
			B	2	1
CYP706			C	2
			E	11	3
			S	3	1
			T	20	11
CYP707			A	20	5
CYP710			A	2
CYP711			A	6	2
CYP714			A	3	1
			E	2
CYP715			AA	3
CYP716			A	17	8
			D	7	2
			E	3	1
CYP718			A	7	3
CYP720			A	3
CYP721			A	4	2
CYP722			C	4	2
CYP724			B	3
CYP728			D	19	6
CYP729			A	3	2
CYP733			A	2	1
CYP734			A	3
CYP736			A	8	5
CYP749			A	12	3
Total				810	292

## Sheet: Table S5
Table S5. Information on Conyza sumatrensis P450s.
	No. of P450 per families	No. of P450 subfamilies	P450 subfamilies	No. of P450 per subfamilies	P450 fragments per subfamilies
CYP51			G	2
CYP71			A	2
			D	3	1
			AT	12	5
			AU	6	2
			AV	21	10
			AX	55	16
			BE	9	2
			BL	6	5
			BG	3
			BZ	5	4
			CA	7
			CB	2	1
			DD	2	1
			FS	7	3
CYP72			A	56	17
CYP73			A	5
CYP74			A	5
			B	3
CYP75			B	10	7
CYP76			A	4	1
			B	13	8
			G	4	3
			S	19	8
			AF	7	2
CYP77			A	7	7
			B	6	1
CYP78			A	15
CYP79			DD	37	20
CYP80			AA	3	1
			AB	10	5
			AC	15	3
CYP81			B	36	13
			BG	10	8
			DH	11	3
CYP82			C	3
			D	32	11
			Q	6	4
			U	9
CYP84			A	7
CYP85			A	5
CYP86			A	4
			B	1
			C	7	2
CYP87			A	8	2
CYP88			A	4	1
CYP89			A	15	3
CYP90			A	5
			B	3	1
			C	1
			D	1
CYP92			A	12	6
CYP93			A	51	15
			B	3	1
			N	1
CYP94			A	11	3
			B	8
			C	6	1
			D	5	1
			F	3	1
CYP96			A	20	7
CYP97			A	3
			B	3	1
			C	2	1
CYP98			A	3
CYP701			A	7	2
CYP703			A	2	1
CYP704			A	24	13
			B	2
CYP706			C	2	1
			E	12	4
			S	2
			T	22	7
CYP707			A	19	3
CYP710			A	3
CYP711			A	8	1
CYP714			A	3
			E	1
CYP715			AA	3
CYP716			A	12	3
			D	9	5
			E	2
CYP718			A	8	2
CYP720			A	3	1
CYP721			A	3	1
CYP722			C	3	2
CYP724			B	3
CYP728			D	22	4
CYP729			A	2
CYP733			A	2
CYP734			A	3
CYP735			A	1	1
CYP736			A	11	9
CYP749			A	11	2
Total				865	280

## Sheet: Table S6
Table S6. Conyza sumatrensis and Conyza bonariensis full-length CYP450s name and gene IDs.
	ConSu		ConBo
	Gene ID	CYP name	Gene ID	CYP name
1	ConSuChr08Ag737150	CYP51G1_8A	ConBoChr03Ag275720	CYP51G1_3A
2	ConSuChr08Bg778470	CYP51G1_8B	ConBoChr08Bg806250	CYP51G1_8B
3	ConSuChr07Ag646650	CYP71A203_7A	ConBoChr08Cg851290	CYP51G1_8C
4	ConSuChr07Bg655570	CYP71A203_7B	ConBoChr07Bg729390	CYP71A203_7B
5	ConSuChr02Ag133470	CYP71AT313_2A	ConBoChr07Ag693790	CYP71D774_7A
6	ConSuChr02Ag133480	CYP71AT314_2A	ConBoChr07Bg722450	CYP71D774_7B
7	ConSuChr02Ag133520	CYP71AT315_2A	ConBoChr07Cg744820	CYP71D774_7C
8	ConSuChr07Ag639790	CYP71D774_7A	ConBoChr02Ag155550	CYP71D775_2A
9	ConSuChr07Cg678800	CYP71D775_7C	ConBoChr02Bg194880	CYP71D775_2B
10	ConSuChr02Ag133510	CYP71AT387_2A	ConBoChr02Ag162360	CYP71AT313_2A
11	ConSuChr07Cg685090	CYP71AT387_7C	ConBoChr02Ag162370	CYP71AT314_2A
12	ConSuChr07Ag642130	CYP71AT388_7A	ConBoChr02Bg202030	CYP71AT314_2B
13	ConSuChr07Cg695980	CYP71AT388_7C	ConBoChr02Ag162400	CYP71AT387_2A
14	ConSuChr02Ag130880	CYP71AU513_2A	ConBoChr02Cg259000	CYP71AT387_2C
15	ConSuChr02Bg191760	CYP71AU513_2B	ConBoChr07Ag696120	CYP71AT388_7A
16	ConSuChr07Ag646750	CYP71AU514_7A	ConBoChr07Cg742520	CYP71AT388_7C
17	ConSuChr07Bg655590	CYP71AU514_7B	ConBoChr02Ag159520	CYP71AU513_2A
18	ConSuChr01Ag013950	CYP71AV39_1A	ConBoChr02Bg199160	CYP71AU513_2B
19	ConSuChr03Ag240110	CYP71AV40_3A	ConBoChr07Ag701030	CYP71AU514_7A
20	ConSuChr03Cg326860	CYP71AV40_3C	ConBoChr07Bg729460	CYP71AU514_7B
21	ConSuChr03Ag236750	CYP71AV41_3A	ConBoChr01Ag049030	CYP71AV39_1A
22	ConSuChr09Ag839650	CYP71AV42a_9A	ConBoChr01Bg095870	CYP71AV39_1B
23	ConSuChr09Bg866500	CYP71AV42_9B	ConBoChr01Cg125180	CYP71AV39_1C
24	ConSuChr09Ag839730	CYP71AV43_9A	ConBoChr03Cg365950	CYP71AV40_3C
25	ConSuChr09Ag839740	CYP71AV44_9A	ConBoChr03Ag290480	CYP71AV41_3A
26	ConSuChr04Ag358400	CYP71AV45_4A	ConBoChr09Bg935610	CYP71AV42_9B
27	ConSuChr09Ag839510	CYP71AV46_9A	ConBoChr09Ag895330	CYP71AV43_9A
28	ConSuChr06Cg595190	CYP71AV57_6C	ConBoChr09Ag895300	CYP71AV44_9A
29	ConSuChr02Ag136210	CYP71AX117_2A	ConBoChr04Ag393740	CYP71AV45_4A
30	ConSuChr03Ag242000	CYP71AX118_3A	ConBoChr09Ag895440	CYP71AV46_9A
31	ConSuChr03Ag242190	CYP71AX119_3A	ConBoChr09Cg963690	CYP71AV46_9C
32	ConSuChr03Ag242200	CYP71AX120_3A	ConBoChr06Ag594790	CYP71AV57_6A
33	ConSuChr03Bg279780	CYP71AX120a_3A	ConBoChr06Cg661110	CYP71AV57_6C
34	ConSuChr03Bg279810	CYP71AX120b_3A	ConBoChr01Ag016660	CYP71AV58_1A
35	ConSuChr03Cg325080	CYP71AX120_3C	ConBoChr09Cg963670	CYP71AV59_9C
36	ConSuChr03Ag242210	CYP71AX121_3A	ConBoChr02Ag165110	CYP71AX117_2A
37	ConSuChr03Bg279740	CYP71AX121a_3B	ConBoChr02Cg256490	CYP71AX117_2C
38	ConSuChr03Bg279770	CYP71AX121b_3B	ConBoChr03Ag284850	CYP71AX118_3A
39	ConSuChr03Bg279800	CYP71AX121c_3B	ConBoChr03Cg364110	CYP71AX118_3C
40	ConSuChr03Cg325050	CYP71AX121_3C	ConBoChr03Cg363910	CYP71AX120_3C
41	ConSuChr03Ag242230	CYP71AX122_3A	ConBoChr03Bg314020	CYP71AX121_3A
42	ConSuChr03Bg279850	CYP71AX122_3B	ConBoChr03Cg363870	CYP71AX121_3C
43	ConSuChr03Ag242240	CYP71AX123_3A	ConBoChr03Ag284590	CYP71AX122_3A
44	ConSuChr03Ag242250	CYP71AX124_3A	ConBoChr03Ag284600	CYP71AX123_3A
45	ConSuChr03Bg279860	CYP71AX124_3B	ConBoChr03Ag284610	CYP71AX124_3A
46	ConSuChr03Cg325250	CYP71AX125_3C	ConBoChr03Bg314090	CYP71AX124a_3B
47	ConSuChr07Ag638200	CYP71AX126_7A	ConBoChr03Cg363900	CYP71AX124_3C
48	ConSuChr07Bg663650	CYP71AX126_7B	ConBoChr03Ag284860	CYP71AX125a_3A
49	ConSuChr07Ag638230	CYP71AX127_7A	ConBoChr03Ag284870	CYP71AX125b_3A
50	ConSuChr07Ag646410	CYP71AX128_7A	ConBoChr03Cg364150	CYP71AX125a_3C
51	ConSuChr07Bg655830	CYP71AX128_7B	ConBoChr03Cg364160	CYP71AX125b_3C
52	ConSuChr07Ag646470	CYP71AX129_7A	ConBoChr07Ag691900	CYP71AX126_7A
53	ConSuChr07Cg699940	CYP71AX129_7C	ConBoChr07Bg720520	CYP71AX126a_7B
54	ConSuChr07Ag646480	CYP71AX130_7A	ConBoChr07Bg729190	CYP71AX128a_7B
55	ConSuChr07Ag646490	CYP71AX131_7A	ConBoChr07Bg729200	CYP71AX128b_7B
56	ConSuChr07Bg655800	CYP71AX131_7B	ConBoChr07Bg729240	CYP71AX129_7B
57	ConSuChr07Ag646550	CYP71AX132_7A	ConBoChr07Cg738370	CYP71AX129_7C
58	ConSuChr07Ag646620	CYP71AX133_7A	ConBoChr07Ag700720	CYP71AX130_7A
59	ConSuChr07Bg655660	CYP71AX133_7B	ConBoChr07Ag700930	CYP71AX133_7A
60	ConSuChr07Ag646630	CYP71AX134_7A	ConBoChr07Bg729360	CYP71AX133_7B
61	ConSuChr07Bg655610	CYP71AX134_7B	ConBoChr07Ag700890	CYP71AX134_7A
62	ConSuChr07Cg700120	CYP71AX134_7C	ConBoChr07Bg729370	CYP71AX134_7B
63	ConSuChr07Bg655790	CYP71AX135_7B	ConBoChr07Ag700740	CYP71AX135_7A
64	ConSuChr07Cg699920	CYP71AX135_7C	ConBoChr07Bg729230	CYP71AX135_7B
65	ConSuChr07Cg699930	CYP71AX136_7C	ConBoChr07Cg738310	CYP71AX135_7C
66	ConSuChr08Ag725530	CYP71AX137_8A	ConBoChr07Cg738350	CYP71AX136_7C
67	ConSuChr08Bg765840	CYP71AX137_8B	ConBoChr08Ag765120	CYP71AX137_8A
68	ConSuChr08Ag728700	CYP71BE241_8A	ConBoChr08Bg820420	CYP71AX137_8B
69	ConSuChr08Bg768740	CYP71BE241_8B	ConBoChr08Cg862790	CYP71AX137_8C
70	ConSuChr06Ag560100	CYP71BE242_6A	ConBoChr07Ag700660	CYP71AX138_7A
71	ConSuChr06Cg595890	CYP71BE242_6C	ConBoChr08Bg817050	CYP71BE241_8B
72	ConSuChr06Bg592520	CYP71BE242_6B	ConBoChr08Cg859650	CYP71BE241_8C
73	ConSuChr03Ag227550	CYP71BE243_3A	ConBoChr06Cg660110	CYP71BE242_6C
74	ConSuChr03Cg336640	CYP71BE243_3C	ConBoChr03Ag300100	CYP71BE243_3A
75	ConSuChr01Ag017360	CYP71BG23_1A	ConBoChr01Ag045160	CYP71BG23_1A
76	ConSuChr01Bg070890	CYP71BG23_1B	ConBoChr01Bg091980	CYP71BG23_1B
77	ConSuChr01Cg109810	CYP71BG23_1C	ConBoChr03Bg324610	CYP71BL17_3B
78	ConSuChr03Ag252130	CYP71BL17_3A	ConBoChr07Ag676900	CYP71BL17_7A
79	ConSuChr09Ag833620	CYP71BZ35_9A	ConBoChr05Ag492780	CYP71BL16_5A
80	ConSuChr06Ag536520	CYP71CA10_6A	ConBoChr05Bg538470	CYP71BL16a_5B
81	ConSuChr05Ag451160	CYP71CA11_5A	ConBoChr05Bg538490	CYP71BL16b_5B
82	ConSuChr02Bg163940	CYP71CA8_2B	ConBoChr09Ag901920	CYP71BZ35_9A
83	ConSuChr06Ag536480	CYP71CA8_6A	ConBoChr03Bg334930	CYP71BZ37_3B
84	ConSuChr06Cg614280	CYP71CA8_6C	ConBoChr06Cg639780	CYP71CA8_6C
85	ConSuChr06Ag536500	CYP71CA9_6A	ConBoChr01Ag009470	CYP71CA9_1A
86	ConSuChr06Bg571060	CYP71CA9_6B	ConBoChr05Ag499400	CYP71CA11_5A
87	ConSuChr09Bg873370	CYP71CB4_9B	ConBoChr05Bg532820	CYP71CA11_5B
88	ConSuChr06Ag536400	CYP71DD42_6A	ConBoChr06Cg639800	CYP71CA20_6C
89	ConSuChr09Bg866840	CYP71FS4_9A	ConBoChr05Bg528230	CYP71CB4_5B
90	ConSuChr09Ag839980	CYP71FS4_9B	ConBoChr06Bg605710	CYP71DD40_6B
91	ConSuChr06Ag544560	CYP71FS13_6A	ConBoChr01Ag009390	CYP71DD42_1A
92	ConSuChr06Bg579410	CYP71FS13_6B	ConBoChr09Ag894970	CYP71FS4_9A
93	ConSuChr08Ag736180	CYP72A1151_8A	ConBoChr09Bg935220	CYP71FS4_9B
94	ConSuChr08Bg776110	CYP72A1151_8B	ConBoChr09Cg963210	CYP71FS4_9C
95	ConSuChr01Ag024020	CYP72A1152_1A	ConBoChr06Ag576990	CYP71FS13_6A
96	ConSuChr01Ag038570	CYP72A1153_1A	ConBoChr06Bg614200	CYP71FS13_6B
97	ConSuChr01Bg051680	CYP72A1153_1B	ConBoChr02Cg261620	CYP71HG1_2C
98	ConSuChr01Ag025440	CYP72A1154_1A	ConBoChr03Ag276870	CYP72A1151_3A
99	ConSuChr01Bg063690	CYP72A1154_1B	ConBoChr08Bg808950	CYP72A1151_8B
100	ConSuChr01Ag024050	CYP72A1155_1A	ConBoChr01Ag037690	CYP72A1152_1A
101	ConSuChr01Bg064840	CYP72A1155_1B	ConBoChr01Ag022320	CYP72A1153_1A
102	ConSuChr01Cg103950	CYP72A1155_1C	ConBoChr01Bg070530	CYP72A1153_1B
103	ConSuChr01Bg064850	CYP72A1156_1B	ConBoChr01Ag036210	CYP72A1154_1A
104	ConSuChr01Ag024030	CYP72A1157_1A	ConBoChr01Bg083380	CYP72A1154_1B
105	ConSuChr01Ag024010	CYP72A1158_1A	ConBoChr01Ag037770	CYP72A1155_1A
106	ConSuChr01Ag021060	CYP72A1159_1A	ConBoChr01Bg084740	CYP72A1155_1B
107	ConSuChr01Cg106290	CYP72A1160_1C	ConBoChr01Cg135170	CYP72A1155_1C
108	ConSuChr01Ag021030	CYP72A1161_1A	ConBoChr01Ag037670	CYP72A1157_1A
109	ConSuChr01Cg106280	CYP72A1161_1C	ConBoChr01Cg135150	CYP72A1157_1C
110	ConSuChr01Ag023710	CYP72A1162_1A	ConBoChr01Ag037700	CYP72A1158_1A
111	ConSuChr01Cg104140	CYP72A1162_1C	ConBoChr01Ag041110	CYP72A1159_1A
112	ConSuChr01Ag023780	CYP72A1163_1A	ConBoChr01Cg132650	CYP72A1160_1C
113	ConSuChr04Ag356830	CYP72A1165_4A	ConBoChr01Ag041070	CYP72A1161_1A
114	ConSuChr04Bg389290	CYP72A1165_4B	ConBoChr01Cg132660	CYP72A1161_1C
115	ConSuChr04Ag346730	CYP72A1166_4A	ConBoChr01Ag038060	CYP72A1162_1A
116	ConSuChr04Bg398960	CYP72A1166_4B	ConBoChr01Cg135060	CYP72A1162_1C
117	ConSuChr06Ag546690	CYP72A1168_6A	ConBoChr01Ag038040	CYP72A1163_1A
118	ConSuChr06Bg581520	CYP72A1168_6B	ConBoChr04Bg436720	CYP72A1165_4B
119	ConSuChr06Cg605060	CYP72A1168_6C	ConBoChr04Ag405520	CYP72A1166_4A
120	ConSuChr06Bg581550	CYP72A1169_6B	ConBoChr04Bg426210	CYP72A1166_4B
121	ConSuChr06Ag555890	CYP72A1170_6A	ConBoChr06Ag579010	CYP72A1168a_6A
122	ConSuChr06Bg588820	CYP72A1170_6B	ConBoChr06Ag579020	CYP72A1168b_6A
123	ConSuChr06Cg598750	CYP72A1170a_6C	ConBoChr06Bg616390	CYP72A1168_6B
124	ConSuChr06Cg598760	CYP72A1170b_6C	ConBoChr06Cg649650	CYP72A1168_6C
125	ConSuChr06Cg598680	CYP72A1171_6C	ConBoChr06Bg624410	CYP72A1170b_6B
126	ConSuChr05Bg486100	CYP72A1172_5B	ConBoChr06Cg657100	CYP72A1170a_6C
127	ConSuChr05Cg513820	CYP72A1172_5C	ConBoChr06Cg657110	CYP72A1170b_6C
128	ConSuChr06Ag546700	CYP72A1173_6A	ConBoChr06Cg657250	CYP72A1171_6C
129	ConSuChr05Ag455620	CYP72A1174_5A	ConBoChr05Ag504910	CYP72A1172_5A
130	ConSuChr05Cg513810	CYP72A1174_5C	ConBoChr05Cg558330	CYP72A1172_5C
131	ConSuChr01Cg103960	CYP72A1175_1C	ConBoChr05Cg558320	CYP72A1174_5C
132	ConSuChr03Ag237820	CYP73A403_3A	ConBoChr01Cg135160	CYP72A1175_1C
133	ConSuChr03Bg275750	CYP73A403_3B	ConBoChr03Ag288980	CYP73A403_3A
134	ConSuChr03Cg328830	CYP73A403_3C	ConBoChr03Bg309600	CYP73A403_3B
135	ConSuChr02Cg203170	CYP73A404_2C	ConBoChr03Cg368050	CYP73A403_3C
136	ConSuChr07Ag630500	CYP73A404_7A	ConBoChr04Ag403660	CYP74A233_4A
137	ConSuChr04Ag348550	CYP74A233_4A	ConBoChr04Bg428110	CYP74A233_4B
138	ConSuChr04Bg397230	CYP74A233_4B	ConBoChr04Cg475790	CYP74A233_4C
139	ConSuChr04Cg418610	CYP74A233_4C	ConBoChr07Ag697350	CYP74A234_7A
140	ConSuChr07Ag643420	CYP74A234_7A	ConBoChr07Bg726400	CYP74A234_7B
141	ConSuChr07Bg658580	CYP74A234_7B	ConBoChr07Ag682130	CYP74B66_7A
142	ConSuChr03Ag247250	CYP74B66_3A	ConBoChr03Bg319630	CYP74B66_3B
143	ConSuChr03Bg284930	CYP74B66_3B	ConBoChr03Cg359010	CYP74B66_3C
144	ConSuChr03Cg320740	CYP74B66_3C	ConBoChr08Bg822470	CYP75B219_8B
145	ConSuChr08Bg763930	CYP75B219_8B	ConBoChr08Ag767080	CYP75B220_8A
146	ConSuChr08Ag723830	CYP75B220_8A	ConBoChr08Ag792770	CYP75B221_8A
147	ConSuChr07Ag629120	CYP75B221_7A	ConBoChr08Bg822500	CYP75B255_8B
148	ConSuChr01Ag006840	CYP76A147_1A	ConBoChr08Ag766960	CYP75B256_8A
149	ConSuChr01Bg081390	CYP76A147_1B	ConBoChr01Ag056390	CYP76A147_1A
150	ConSuChr02Ag151010	CYP76A148_2A	ConBoChr03Ag268340	CYP76AF32_3A
151	ConSuChr01Ag045070	CYP76B147_1A	ConBoChr08Bg800060	CYP76AF32_8B
152	ConSuChr01Bg046050	CYP76B147_1B	ConBoChr08Cg844040	CYP76AF32_8C
153	ConSuChr01Cg088250	CYP76B147_1C	ConBoChr03Ag268350	CYP76AF33_3A
154	ConSuChr06Ag556730	CYP76B148_6A	ConBoChr07Ag705290	CYP76AF34_7A
155	ConSuChr06Bg589580	CYP76B148_6B	ConBoChr07Bg733300	CYP76AF34_7B
156	ConSuChr06Ag557270	CYP76G46_6A	ConBoChr01Bg064210	CYP76B147_1B
157	ConSuChr02Ag151400	CYP76S95_2A	ConBoChr01Cg153440	CYP76B147_1C
158	ConSuChr02Bg172150	CYP76S95_2B	ConBoChr06Ag589780	CYP76B148_6A
159	ConSuChr02Ag151390	CYP76S96_2A	ConBoChr08Ag786640	CYP76B164_8A
160	ConSuChr02Bg172180	CYP76S96_2B	ConBoChr08Cg880440	CYP76B164_8B
161	ConSuChr02Cg218590	CYP76S97_2C	ConBoChr06Ag590400	CYP76G46_6A
162	ConSuChr04Ag359960	CYP76S98_4A	ConBoChr02Ag181230	CYP76S95_2A
163	ConSuChr03Cg309840	CYP76S99_3C	ConBoChr02Bg221120	CYP76S95_2B
164	ConSuChr02Ag151410	CYP76S102_2A	ConBoChr02Ag181220	CYP76S96_2A
165	ConSuChr02Ag151470	CYP76S103_2A	ConBoChr02Bg221110	CYP76S96_2B
166	ConSuChr02Ag151480	CYP76S104_2A	ConBoChr02Cg241420	CYP76S97_2C
167	ConSuChr04Ag359900	CYP76S126_4A	ConBoChr04Ag392160	CYP76S98-4A
168	ConSuChr08Bg784060	CYP76AF32_8B	ConBoChr04Bg439550	CYP76S98_4B
169	ConSuChr08Cg784760	CYP76AF32_8C	ConBoChr03Cg346800	CYP76S99_3C
170	ConSuChr08Ag744430	CYP76AF33_8A	ConBoChr07Ag669500	CYP76S99_7A
171	ConSuChr08Cg784800	CYP76AF33_8C	ConBoChr02Ag181240	CYP76S102_2A
172	ConSuChr07Ag650660	CYP76AF34_7A	ConBoChr02Cg241410	CYP76S102_2C
173	ConSuChr04Ag366080	CYP77B87_4A	ConBoChr02Ag181300	CYP76S104_2A
174	ConSuChr04Bg381300	CYP77B87_4B	ConBoChr04Ag392170	CYP76S126_4A
175	ConSuChr04Cg434360	CYP77B87_4C	ConBoChr01Ag007280	CYP77A113_1A
176	ConSuChr04Ag362970	CYP77B88_4A	ConBoChr04Ag386050	CYP77B87_4A
177	ConSuChr04Bg384130	CYP77B88_4B	ConBoChr04Ag389250	CYP77B88_4A
178	ConSuChr08Ag723660	CYP78A589_8A	ConBoChr04Bg442150	CYP77B88_4B
179	ConSuChr08Bg763620	CYP78A589_8B	ConBoChr04Cg461780	CYP77B88_4C
180	ConSuChr08Cg803950	CYP78A589_8C	ConBoChr08Ag767130	CYP78A589_8A
181	ConSuChr02Ag133000	CYP78A590_2A	ConBoChr08Bg822590	CYP78A589_8B
182	ConSuChr02Bg189660	CYP78A590_2B	ConBoChr08Cg864820	CYP78A589_8C
183	ConSuChr07Cg684540	CYP78A590_7C	ConBoChr02Ag161810	CYP78A590_2A
184	ConSuChr04Ag373060	CYP78A591_4A	ConBoChr02Bg201430	CYP78A590_2B
185	ConSuChr04Bg374600	CYP78A591_4B	ConBoChr02Cg259500	CYP78A590_2C
186	ConSuChr04Cg438740	CYP78A591_4C	ConBoChr04Ag378210	CYP78A591_4A
187	ConSuChr03Ag261390	CYP78A592_3A	ConBoChr04Bg452690	CYP78A591_4B
188	ConSuChr03Bg298500	CYP78A592_3B	ConBoChr04Cg453740	CYP78A591_4C
189	ConSuChr03Cg307920	CYP78A592_3C	ConBoChr07Ag667540	CYP78A592_7A
190	ConSuChr07Bg663460	CYP78A593_7B	ConBoChr03Bg334220	CYP78A592_3B
191	ConSuChr07Ag637960	CYP78A593a_7A	ConBoChr03Cg344970	CYP78A592_3C
192	ConSuChr07Ag637990	CYP78A593b_7A	ConBoChr07Ag691710	CYP78A593_7A
193	ConSuChr08Ag725110	CYP79DD184_8A	ConBoChr07Bg720760	CYP78A593_7B
194	ConSuChr01Bg048240	CYP79DD185_1B	ConBoChr07Cg745660	CYP78A593_7C
195	ConSuChr02Ag162560	CYP79DD186_2A	ConBoChr08Bg820910	CYP79DD184_8B
196	ConSuChr02Bg162600	CYP79DD186_2B	ConBoChr01Bg066650	CYP79DD185_1B
197	ConSuChr02Cg227400	CYP79DD186_2C	ConBoChr02Bg231360	CYP79DD186_2B
198	ConSuChr02Ag157040	CYP79DD187_2A	ConBoChr02Cg231430	CYP79DD186_2C
199	ConSuChr02Ag156620	CYP79DD188a_2A	ConBoChr02Ag187730	CYP79DD187_2A
200	ConSuChr02Ag156610	CYP79DD188b_2A	ConBoChr02Ag187320	CYP79DD188_2A
201	ConSuChr02Bg167930	CYP79DD188_2B	ConBoChr02Cg236910	CYP79DD188_2C
202	ConSuChr07Ag628390	CYP79DD189a_7A	ConBoChr07Cg754310	CYP79DD189_7C
203	ConSuChr07Ag628380	CYP79DD189b_7A	ConBoChr08Ag793480	CYP79DD189_8A
204	ConSuChr07Bg671140	CYP79DD189_7B	ConBoChr05Ag500440	CYP79DD191_5A
205	ConSuChr07Ag628770	CYP79DD190a_7A	ConBoChr05Cg555120	CYP79DD191_5C
206	ConSuChr07Ag628760	CYP79DD190b_7A	ConBoChr02Ag187710	CYP79DD192_2A
207	ConSuChr05Ag452020	CYP79DD191_5A	ConBoChr01Ag017510	CYP79DD213_1A
208	ConSuChr02Ag157030	CYP79DD192_2A	ConBoChr07Bg712700	CYP79DD214_7B
209	ConSuChr01Ag042400	CYP79DD213_1A	ConBoChr07Cg754370	CYP79DD214_7C
210	ConSuChr08Ag710790	CYP81B271_8A	ConBoChr02Ag187720	CYP79DD215_2A
211	ConSuChr08Bg751430	CYP81B271_8B	ConBoChr01Ag028680	CYP80AA2_1A
212	ConSuChr08Ag721820	CYP81B272_8A	ConBoChr01Bg077610	CYP80AA2_1B
213	ConSuChr08Ag721760	CYP81B273_8A	ConBoChr02Ag192720	CYP80AB8_2A
214	ConSuChr08Ag721810	CYP81B274_8A	ConBoChr02Bg230560	CYP80AB8_2B
215	ConSuChr08Bg761640	CYP81B274_8B	ConBoChr02Ag192700	CYP80AB9_2A
216	ConSuChr02Ag135530	CYP81B275_2A	ConBoChr02Cg232490	CYP80AB9_2C
217	ConSuChr02Bg187310	CYP81B275_2B	ConBoChr02Cg232500	CYP80AB11_2C
218	ConSuChr02Ag135520	CYP81B276_2A	ConBoChr02Ag192640	CYP80AB12_2A
219	ConSuChr02Ag135540	CYP81B277_2A	ConBoChr01Ag020470	CYP80AC11_1A
220	ConSuChr02Bg187350	CYP81B277_2B	ConBoChr01Bg069370	CYP80AC11_1B
221	ConSuChr07Cg686960	CYP81B277_7C	ConBoChr02Cg246880	CYP80AC12a_2C
222	ConSuChr07Ag644810	CYP81B278_7A	ConBoChr02Cg246890	CYP80AC12b_2C
223	ConSuChr07Bg657300	CYP81B278_7B	ConBoChr02Cg246900	CYP80AC12c_2C
224	ConSuChr07Ag644800	CYP81B279_7A	ConBoChr02Cg246950	CYP80AC12d_2C
225	ConSuChr07Bg657360	CYP81B280_7B	ConBoChr02Cg246960	CYP80AC12e_2C
226	ConSuChr07Ag644790	CYP81B281_7A	ConBoChr02Ag174670	CYP80AC13a_2A
227	ConSuChr07Cg698260	CYP81B281_7C	ConBoChr02Ag174680	CYP80AC13b_2A
228	ConSuChr02Ag135600	CYP81B282_2A	ConBoChr02Ag174690	CYP80AC13c_2A
229	ConSuChr07Cg687020	CYP81B282_7C	ConBoChr02Ag174710	CYP80AC13e_2A
230	ConSuChr09Ag836180	CYP81B283_9A	ConBoChr02Ag174720	CYP80AC13f_2A
231	ConSuChr07Ag642030	CYP81B284_7A	ConBoChr02Ag174750	CYP80AC13g_2A
232	ConSuChr07Ag644830	CYP81B285_7A	ConBoChr08Ag782070	CYP81B271_8A
233	ConSuChr01Ag032280	CYP80AA2_1A	ConBoChr08Bg835990	CYP81B271_8B
234	ConSuChr01Bg058630	CYP80AA2_1B	ConBoChr08Ag769010	CYP81B274_8A
235	ConSuChr02Bg163450	CYP80AB10_2B	ConBoChr08Bg824480	CYP81B274_8B
236	ConSuChr02Cg226510	CYP80AB11_2C	ConBoChr02Ag164450	CYP81B275_2A
237	ConSuChr02Ag161700	CYP80AB12_2A	ConBoChr02Bg204260	CYP81B275_2B
238	ConSuChr02Ag161750	CYP80AB8_2A	ConBoChr02Ag164440	CYP81B276_2A
239	ConSuChr02Bg163420	CYP80AB9_2B	ConBoChr02Ag164370	CYP81B277_2A
240	ConSuChr01Ag039810	CYP80AC11_1A	ConBoChr07Bg727790	CYP81B278_7B
241	ConSuChr02Cg213440	CYP80AC12a_2C	ConBoChr07Ag698650	CYP81B279_7A
242	ConSuChr02Cg213450	CYP80AC12b_2C	ConBoChr07Bg727780	CYP81B279_7B
243	ConSuChr02Cg213460	CYP80AC12c_2C	ConBoChr07Ag698640	CYP81B280_7A
244	ConSuChr02Cg213480	CYP80AC12e_2C	ConBoChr07Bg727720	CYP81B280_7B
245	ConSuChr02Cg213470	CYP80AC12f_2C	ConBoChr07Ag698690	CYP81B281_7A
246	ConSuChr02Ag145350	CYP80AC13a_2A	ConBoChr02Ag164470	CYP81B282_2A
247	ConSuChr02Ag145360	CYP80AC13d_2A	ConBoChr09Ag899230	CYP81B283_9A
248	ConSuChr02Ag145370	CYP80AC13d_2A	ConBoChr07Ag695940	CYP81B284_7A
249	ConSuChr02Ag145380	CYP80AC13e_2A	ConBoChr07Ag698700	CYP81B285_7A
250	ConSuChr02Ag145400	CYP80AC13e_2A	ConBoChr08Ag769630	CYP81BG57_8A
251	ConSuChr02Ag145390	CYP80AC13f_2A	ConBoChr08Cg867040	CYP81BG57_8C
252	ConSuChr08Cg806320	CYP81BG57_8C	ConBoChr07Cg740130	CYP81BG58_7C
253	ConSuChr07Ag644670	CYP81BG58_7A	ConBoChr02Bg224030	CYP81DH1_2B
254	ConSuChr02Ag154810	CYP81DH1_2A	ConBoChr02Ag164460	CYP81DH2_2A
255	ConSuChr02Ag135590	CYP81DH2_2A	ConBoChr02Bg204300	CYP81DH2_2B
256	ConSuChr02Bg187300	CYP81DH2_2B	ConBoChr03Bg319000	CYP81DH3_3B
257	ConSuChr03Bg284420	CYP81DH3_3B	ConBoChr02Ag164520	CYP81DH4a_2A
258	ConSuChr03Cg321290	CYP81DH3_3C	ConBoChr02Ag164540	CYP81DH4b_2A
259	ConSuChr07Cg687050	CYP81DH4_7C	ConBoChr02Bg204310	CYP81DH4_2B
260	ConSuChr02Ag135620	CYP81DH4a_2A	ConBoChr02Cg256970	CYP81DH4_2C
261	ConSuChr02Ag135630	CYP81DH4b_2A	ConBoChr08Ag782970	CYP84A204_8A
262	ConSuChr07Ag643490	CYP82C167_7A	ConBoChr08Bg837080	CYP84A204_8B
263	ConSuChr07Bg658490	CYP82C167a_7B	ConBoChr02Ag165960	CYP84A205_2A
264	ConSuChr07Bg658500	CYP82C167b_7B	ConBoChr02Bg205730	CYP84A205_2B
265	ConSuChr08Ag721090	CYP82D428_8A	ConBoChr02Cg255760	CYP84A205_2C
266	ConSuChr08Bg760880	CYP82D428a_8B	ConBoChr06Ag576970	CYP84A206_6A
267	ConSuChr08Bg760890	CYP82D428b_8B	ConBoChr06Cg647660	CYP84A206_6C
268	ConSuChr08Ag721110	CYP82D429_8A	ConBoChr08Ag787550	CYP85A1_8A
269	ConSuChr08Bg760900	CYP82D429_8B	ConBoChr08Bg841700	CYP85A1_8B
270	ConSuChr08Bg762100	CYP82D431_8B	ConBoChr08Cg883080	CYP85A1_8C
271	ConSuChr08Bg762110	CYP82D432_8B	ConBoChr02Ag170400	CYP85A113_2A
272	ConSuChr02Bg188210	CYP82D434_2B	ConBoChr02Bg210470	CYP85A113_2B
273	ConSuChr02Ag134620	CYP82D435_2A	ConBoChr03Ag269020	CYP86A167_3A
274	ConSuChr02Bg188180	CYP82D435_2B	ConBoChr08Bg800780	CYP86A167_8B
275	ConSuChr08Ag721160	CYP82D437_8A	ConBoChr08Cg844650	CYP86A167_8C
276	ConSuChr08Cg806330	CYP82D437_8C	ConBoChr03Bg303980	CYP86A306_3B
277	ConSuChr08Ag722270	CYP82D438_8A	ConBoChr03Cg372670	CYP86A306_3C
278	ConSuChr08Ag722260	CYP82D439a_8A	ConBoChr07Ag668700	CYP86A307_3A
279	ConSuChr08Ag722310	CYP82D439b_8A	ConBoChr03Bg333530	CYP86A307_3B
280	ConSuChr08Ag722280	CYP82D440a_8A	ConBoChr03Cg346200	CYP86A307_3C
281	ConSuChr08Ag722320	CYP82D440b_8A	ConBoChr01Bg085150	CYP86B122_1B
282	ConSuChr08Ag722370	CYP82D441_8A	ConBoChr01Cg134780	CYP86B122_1C
283	ConSuChr07Ag643450	CYP82D442_7A	ConBoChr03Ag274970c	CYP86C43_3A
284	ConSuChr07Cg697120	CYP82D442_7C	ConBoChr08Bg807270	CYP86C43_8B
285	ConSuChr08Bg762140	CYP82D522_8B	ConBoChr03Ag274970a	CYP86C44_3A
286	ConSuChr02Ag134640	CYP82Q44_2A	ConBoChr08Bg807280	CYP86C44_8B
287	ConSuChr07Cg686130	CYP82Q44_7C	ConBoChr03Ag268600	CYP87A137_3A
288	ConSuChr02Cg202270	CYP82U37_2C	ConBoChr08Bg800330	CYP87A137_8B
289	ConSuChr07Ag629510	CYP82U37_7A	ConBoChr08Cg844200	CYP87A137_8C
290	ConSuChr07Bg670380	CYP82U37_7B	ConBoChr09Bg919790	CYP87A138_9B
291	ConSuChr07Ag629420	CYP82U38_7A	ConBoChr05Cg568040	CYP87A139_4A
292	ConSuChr07Bg670340	CYP82U38a_7B	ConBoChr04Ag390620	CYP88A192_4A
293	ConSuChr07Bg670450	CYP82U38b_7B	ConBoChr04Bg440840	CYP88A193_4B
294	ConSuChr07Ag629410	CYP82U39_7A	ConBoChr04Ag396000	CYP89A359_4A
295	ConSuChr07Bg670460	CYP82U39_7B	ConBoChr03Ag277030	CYP89A360_3A
296	ConSuChr07Ag629460	CYP82U40_7A	ConBoChr04Bg435740	CYP89A360_4B
297	ConSuChr08Bg750650	CYP84A204_8B	ConBoChr04Ag396010	CYP89A395_4A
298	ConSuChr08Cg815730	CYP84A204_8C	ConBoChr04Bg435730	CYP89A395_4B
299	ConSuChr02Ag137000	CYP84A205_2A	ConBoChr04Cg468190	CYP89A418_4C
300	ConSuChr02Bg186040	CYP84A205_2B	ConBoChr04Ag396020	CYP89A419_4A
301	ConSuChr07Cg688330	CYP84A205_7C	ConBoChr02Ag177710	CYP90A118_2A
302	ConSuChr06Ag544530	CYP84A206_6A	ConBoChr02Cg244210	CYP90A118_2C
303	ConSuChr06Cg606790	CYP84A206_6C	ConBoChr01Ag031210	CYP90A119-1A
304	ConSuChr08Ag705900	CYP85A1_8A	ConBoChr01Cg140430	CYP90A119_1C
305	ConSuChr08Bg746480	CYP85A1_8B	ConBoChr02Bg217820	CYP90A136_2B
306	ConSuChr08Cg821360	CYP85A1_8C	ConBoChr08Ag783830	CYP90B118_8A
307	ConSuChr02Ag141410	CYP85A113_2A	ConBoChr08Ag783140	CYP90C63_8A
308	ConSuChr02Bg181610	CYP85A113_2B	ConBoChr04Ag413240	CYP90D96_4A
309	ConSuChr03Bg270300	CYP86A306_3B	ConBoChr04Bg418200	CYP90D96_4B
310	ConSuChr03Bg297790	CYP86A307_3B	ConBoChr04Ag412710	CYP92A308_4A
311	ConSuChr03Cg309050	CYP86A307_3C	ConBoChr04Bg418620	CYP92A308_4B
312	ConSuChr08Bg783470	CYP86A338P_8B	ConBoChr04Cg483900	CYP92A310_4C
313	ConSuChr01Ag023530	CYP86B122_1A	ConBoChr03Cg352260	CYP92A382_3C
314	ConSuChr08Cg790670	CYP86C43_8C	ConBoChr07Ag675070	CYP92A382_7A
315	ConSuChr08Ag737990	CYP86C44_8A	ConBoChr08Ag786530	CYP93A234_8A
316	ConSuChr08Bg777620	CYP86C44_8B	ConBoChr08Cg880370	CYP93A234_8C
317	ConSuChr08Ag738140	CYP86C54_8A	ConBoChr01Ag027190	CYP93A235_1A
318	ConSuChr08Bg777580	CYP86C54_8B	ConBoChr01Ag027110	CYP93A236_1A
319	ConSuChr08Ag744220	CYP87A137_8A	ConBoChr06Ag574510	CYP93A237_6A
320	ConSuChr08Bg783900	CYP87A137_8B	ConBoChr07Ag687040	CYP93A241_7A
321	ConSuChr08Cg784990	CYP87A137_8C	ConBoChr07Bg718100	CYP93A241_7B
322	ConSuChr05Bg495740	CYP87A138_5B	ConBoChr07Cg749250	CYP93A241_7C
323	ConSuChr05Cg523130	CYP87A139_5C	ConBoChr08Ag793470	CYP93A242_8A
324	ConSuChr05Ag465880	CYP87A168_5A	ConBoChr07Bg712360	CYP93A243a_7B
325	ConSuChr04Ag361430	CYP88A192_4A	ConBoChr08Ag793540	CYP93A243a_8A
326	ConSuChr04Bg385310	CYP88A193_4B	ConBoChr07Bg722530	CYP93A244_7B
327	ConSuChr04Cg429810	CYP88A193_4C	ConBoChr07Bg709740	CYP93A244a_7B
328	ConSuChr04Bg389990	CYP89A356_4B	ConBoChr07Bg709800	CYP93A244b_7B
329	ConSuChr04Ag356070	CYP89A359_4A	ConBoChr08Ag796000	CYP93A244a_8A
330	ConSuChr04Bg390030	CYP89A359a_4B	ConBoChr08Ag796010	CYP93A244b_8A
331	ConSuChr04Bg390040	CYP89A359b_4B	ConBoChr08Ag796020	CYP93A244c_8A
332	ConSuChr08Ag735920	CYP89A360_8A	ConBoChr08Ag795910	CYP93A245_8A
333	ConSuChr04Ag356060	CYP89A362_4A	ConBoChr07Bg709810	CYP93A245_7B
334	ConSuChr04Cg425510	CYP89A362_4C	ConBoChr08Ag786540	CYP93A246_8A
335	ConSuChr04Cg425540	CYP89A363_4C	ConBoChr07Ag682390	CYP93A247_7A
336	ConSuChr04Ag356050	CYP89A395_4A	ConBoChr07Ag687030a	CYP93A249_7A
337	ConSuChr04Bg390020	CYP89A395_4B	ConBoChr07Ag687030b	CYP93A250_7A
338	ConSuChr04Cg425520	CYP89A395a_4C	ConBoChr07Cg749230b	CYP93A250a_7C
339	ConSuChr04Cg425530	CYP89A395b_4C	ConBoChr07Cg749230a	CYP93A250b_7C
340	ConSuChr02Ag148080	CYP90A118_2A	ConBoChr07Cg754700b	CYP93A275_7C
341	ConSuChr02Cg215910	CYP90A118_2C	ConBoChr05Cg554480	CYP93A276_5C
342	ConSuChr01Ag030030	CYP90A119-1A	ConBoChr05Cg554490	CYP93A277a_5C
343	ConSuChr01Cg099180	CYP90A135_1A	ConBoChr05Cg554550	CYP93A277b_5C
344	ConSuChr02Bg174920	CYP90A136_2B	ConBoChr07Ag693900	CYP93A280_7A
345	ConSuChr08Ag709410	CYP90B118_8A	ConBoChr02Ag184550	CYP93A303_2A
346	ConSuChr08Bg749870	CYP90B118_8B	ConBoChr02Ag175630	CYP93B98_2A
347	ConSuChr08Ag709960	CYP90C63_8A	ConBoChr02Bg215740	CYP93B98_2B
348	ConSuChr04Ag339050	CYP90D96_4A	ConBoChr05Ag499080	CYP93N4P_5A
349	ConSuChr04Ag339520	CYP92A308_4A	ConBoChr07Cg744780	CYP93N7P_7C
350	ConSuChr04Bg405730	CYP92A308_4B	ConBoChr03Bg328310	CYP94A167_3B
351	ConSuChr04Cg410990	CYP92A308a_4C	ConBoChr03Cg350260	CYP94A167_3C
352	ConSuChr03Cg314810	CYP92A309_3C	ConBoChr03Bg328300a	CYP94A168_3B
353	ConSuChr04Cg411000	CYP92A310_4C	ConBoChr07Ag673050	CYP94A168_7A
354	ConSuChr03Ag253910	CYP92A382_3A	ConBoChr09Ag891010	CYP94A170_9A
355	ConSuChr08Ag706880	CYP93A234_8A	ConBoChr08Ag760720	CYP94B148_8A
356	ConSuChr08Bg748360	CYP93A234_8B	ConBoChr07Ag701650	CYP94B149_7A
357	ConSuChr08Cg818790	CYP93A234_8C	ConBoChr07Bg730200	CYP94B149_7B
358	ConSuChr01Ag033690	CYP93A235_1A	ConBoChr07Cg737730	CYP94B149_7C
359	ConSuChr01Ag033720	CYP93A236_1A	ConBoChr07Ag701560	CYP94B150_7A
360	ConSuChr01Ag044180	CYP93A237_1A	ConBoChr07Bg730060	CYP94B150_7B
361	ConSuChr01Bg046430	CYP93A237_1B	ConBoChr07Cg737740	CYP94B150_7C
362	ConSuChr01Cg088600	CYP93A237_1C	ConBoChr01Ag059250	CYP94C217_1A
363	ConSuChr07Ag633860	CYP93A241_7A	ConBoChr09Ag910260	CYP94C218_9A
364	ConSuChr07Bg666090	CYP93A241_7B	ConBoChr09Cg977180	CYP94C218_9C
365	ConSuChr02Cg206340	CYP93A241b_2C	ConBoChr03Bg307040	CYP94D234_3B
366	ConSuChr02Cg206350	CYP93A241b_2C	ConBoChr03Cg370750	CYP94D234_3C
367	ConSuChr07Ag628370	CYP93A242_7A	ConBoChr03Ag293240	CYP94D235_3A
368	ConSuChr07Bg671460	CYP93A243_7B	ConBoChr03Cg370790	CYP94D235_3C
369	ConSuChr07Ag625950	CYP93A244a_7A	ConBoChr05Ag518080	CYP94F33_5A
370	ConSuChr07Ag625990	CYP93A244b_7A	ConBoChr05Cg570190	CYP94F33_5C
371	ConSuChr07Cg694880	CYP93A244_7C	ConBoChr01Cg136240	CYP96A333_1C
372	ConSuChr07Ag625980	CYP93A245_7A	ConBoChr02Ag183280	CYP96A334_2A
373	ConSuChr07Bg674350	CYP93A245_7B	ConBoChr02Bg222640	CYP96A334_2B
374	ConSuChr08Ag706840	CYP93A246_8A	ConBoChr05Ag508870	CYP96A336_5A
375	ConSuChr08Bg748380	CYP93A246_8B	ConBoChr05Ag507390	CYP96A337_5A
376	ConSuChr03Ag246990	CYP93A247_3A	ConBoChr05Cg560470	CYP96A337_5C
377	ConSuChr03Cg321000	CYP93A247_3C	ConBoChr05Ag518800	CYP96A338a_5A
378	ConSuChr02Cg201450	CYP93A248_2C	ConBoChr05Cg570790	CYP96A338_5C
379	ConSuChr07Ag633840	CYP93A250_7A	ConBoChr06Ag591390	CYP97A161_6A
380	ConSuChr02Cg206360	CYP93A250a_2C	ConBoChr06Bg627280	CYP97A161_6B
381	ConSuChr02Cg206370	CYP93A250b_2C	ConBoChr06Cg659080	CYP97A161_6C
382	ConSuChr07Ag643860	CYP93A251_7A	ConBoChr09Ag909320	CYP97B181_9A
383	ConSuChr07Ag628540	CYP93A253_7A	ConBoChr09Cg974620	CYP97B181_9C
384	ConSuChr02Cg198760	CYP93A274_2C	ConBoChr01Ag017460	CYP98A217_1A
385	ConSuChr02Cg201440	CYP93A275_2C	ConBoChr01Bg066500	CYP98A217_1B
386	ConSuChr05Ag449350	CYP93A276_5A	ConBoChr01Cg151510	CYP98A217_1C
387	ConSuChr05Ag449360	CYP93A277_5A	ConBoChr08Ag768600	CYP701A165_8A
388	ConSuChr05Ag449430	CYP93A278_5A	ConBoChr08Bg824240	CYP701A165_8B
389	ConSuChr07Ag628320	CYP93A279_7A	ConBoChr02Ag163580	CYP701A166_2A
390	ConSuChr07Ag639990	CYP93A280_7A	ConBoChr02Bg203350	CYP701A166_2B
391	ConSuChr02Ag146230	CYP93B98_2A	ConBoChr02Cg257870	CYP701A166_2c
392	ConSuChr02Bg176700	CYP93B98_2B	ConBoChr03Bg334030	CYP703A96_3B
393	ConSuChr05Ag450890	CYP93N4P_5A	ConBoChr03Cg345260	CYP703A96_3C
394	ConSuChr03Ag255980	CYP94A167_3A	ConBoChr01Ag028860	CYP704A346-1A
395	ConSuChr03Bg293110	CYP94A167_3B	ConBoChr01Cg142610	CYP704A346_1C
396	ConSuChr03Ag255960	CYP94A168_3A	ConBoChr01Ag001630	CYP704A347_1A
397	ConSuChr03Cg312810	CYP94A168_3B	ConBoChr06Bg597670	CYP704A347_6B
398	ConSuChr03Bg293090	CYP94A168_3B	ConBoChr06Cg632390	CYP704A347_6C
399	ConSuChr09Bg870420	CYP94A169_9B	ConBoChr07Ag688260	CYP704A348_7A
400	ConSuChr09Cg884460	CYP94A169_9C	ConBoChr09Bg932140	CYP704A348_9B
401	ConSuChr09Ag843670	CYP94A170_9A	ConBoChr01Ag001640	CYP704A350_1A
402	ConSuChr08Ag729810	CYP94B148_8A	ConBoChr05Ag521020	CYP704A352_5A
403	ConSuChr08Cg798150	CYP94B148_8C	ConBoChr05Bg525130	CYP704A352_5B
404	ConSuChr07Ag647260	CYP94B149_7A	ConBoChr05Cg572610	CYP704A352_5C
405	ConSuChr07Bg655040	CYP94B149_7B	ConBoChr02Cg264840	CYP704A399_2C
406	ConSuChr07Cg700560	CYP94B149_7C	ConBoChr06Bg597660	CYP704A400_6B
407	ConSuChr07Bg655130	CYP94B150_7B	ConBoChr01Ag001620	CYP704A400_1A
408	ConSuChr07Cg700480	CYP94B150_7C	ConBoChr09Bg914820	CYP704A422_9B
409	ConSuChr07Ag647250	CYP94B173P_7A	ConBoChr04Bg432310	CYP704B86_4B
410	ConSuChr01Ag004130	CYP94C217_1A	ConBoChr08Cg843780	CYP706C168_8C
411	ConSuChr01Bg083810	CYP94C217_1B	ConBoChr03Ag268170	CYP706C168_3A
412	ConSuChr01Cg122100	CYP94C217_1C	ConBoChr05Ag516450	CYP706E54_5A
413	ConSuChr09Ag823790	CYP94C218_9A	ConBoChr09Bg919280	CYP706E54_9B
414	ConSuChr09Cg900950	CYP94C218a_9C	ConBoChr05Ag516460	CYP706E55_5A
415	ConSuChr03Bg273410	CYP94D234_3B	ConBoChr09Bg919270	CYP706E55_9B
416	ConSuChr03Cg330950	CYP94D234_3C	ConBoChr04Ag394010	CYP706E67_4A
417	ConSuChr03Ag234100	CYP94D235_3A	ConBoChr04Cg466040	CYP706E67_4C
418	ConSuChr03Bg273430	CYP94D235_3B	ConBoChr05Ag516500	CYP706E68_5A
419	ConSuChr05Ag467830	CYP94F33_5A	ConBoChr05Cg568600	CYP706E68_5C
420	ConSuChr05Cg524930	CYP94F33_5C	ConBoChr02Ag175560	CYP706S2_2A
421	ConSuChr01Bg063880	CYP96A332_1B	ConBoChr02Cg246140	CYP706S2_2C
422	ConSuChr01Ag025090	CYP96A333_1A	ConBoChr08Bg810190	CYP706T35a_8B
423	ConSuChr01Bg063870	CYP96A333_1B	ConBoChr01Ag061190	CYP706T41_1A
424	ConSuChr01Cg102990	CYP96A333_1C	ConBoChr01Ag061170	CYP706T42_1A
425	ConSuChr02Ag153130	CYP96A334_2A	ConBoChr01Ag061160	CYP706T43_1A
426	ConSuChr02Bg170770	CYP96A334_2B	ConBoChr06Cg651160	CYP706T44_6C
427	ConSuChr05Ag459370	CYP96A335_5A	ConBoChr06Ag594970	CYP706T45_6A
428	ConSuChr05Bg489660	CYP96A335_5B	ConBoChr08Ag792570	CYP706T48_8A
429	ConSuChr05Ag459460	CYP96A336_5A	ConBoChr07Bg713260	CYP706T48_7B
430	ConSuChr05Ag457870	CYP96A337_5A	ConBoChr07Cg753660	CYP706T48_7C
431	ConSuChr05Bg488230	CYP96A337_5B	ConBoChr08Ag769340	CYP707A381_8A
432	ConSuChr05Cg516050	CYP96A337_5C	ConBoChr08Bg824900	CYP707A381_8B
433	ConSuChr05Cg525370	CYP96A338_5C	ConBoChr08Cg866700	CYP707A381_8C
434	ConSuChr08Ag722110	CYP701A165_8A	ConBoChr03Ag272360	CYP707A382_3A
435	ConSuChr08Bg762030	CYP701A165_8B	ConBoChr08Bg804360	CYP707A382_8B
436	ConSuChr08Cg805260	CYP701A165_8C	ConBoChr08Cg847880	CYP707A382_8C
437	ConSuChr02Ag134670	CYP701A166_2A	ConBoChr04Ag403180	CYP707A383-4A
438	ConSuChr07Cg686180	CYP701A166_7C	ConBoChr04Cg475410	CYP707A383_8C
439	ConSuChr06Ag558380	CYP97A161_6A	ConBoChr03Bg303450	CYP707A384_3B
440	ConSuChr06Bg591110	CYP97A161_6B	ConBoChr03Cg373980	CYP707A384_3C
441	ConSuChr06Cg596960	CYP97A161_6C	ConBoChr07Ag685930	CYP707A385_7A
442	ConSuChr09Ag826410	CYP97B181_9A	ConBoChr07Bg716920	CYP707A385_7B
443	ConSuChr09Cg898770	CYP97B181_9C	ConBoChr05Ag512850	CYP707A386_5A
444	ConSuChr09Bg853290	CYP97C160_9B	ConBoChr09Bg922620	CYP707A386_9B
445	ConSuChr01Ag042390	CYP98A217_1A	ConBoChr03Bg335280	CYP710A175_3B
446	ConSuChr01Cg089730	CYP98A217_1C	ConBoChr03Cg343970	CYP710A175_3C
447	ConSuChr09Bg876630	CYP98A218_9B	ConBoChr07Cg750120	CYP707A175_7C
448	ConSuChr03Bg298340	CYP703A96_3B	ConBoChr01Ag049460	CYP711A236_1A
449	ConSuChr01Ag032120	CYP704A346_1A	ConBoChr01Bg096280	CYP711A236_1B
450	ConSuChr01Cg097490	CYP704A346_1C	ConBoChr01Cg124860	CYP711A236_1C
451	ConSuChr06Cg621190	CYP704A347_6C	ConBoChr01Cg150020	CYP711A238_1C
452	ConSuChr05Bg500180	CYP704A349_5B	ConBoChr01Ag030110	CYP714A70_1A
453	ConSuChr06Ag529210	CYP704A350_6A	ConBoChr01Bg076280	CYP714A70_1B
454	ConSuChr06Cg621200	CYP704A350_6C	ConBoChr09Ag902680	CYP714E105_9A
455	ConSuChr05Ag470560	CYP704A351_5A	ConBoChr09Bg941900	CYP714E105_9B
456	ConSuChr05Ag470660	CYP704A352_5A	ConBoChr02Ag175080	CYP715AA106_2A
457	ConSuChr05Cg527210	CYP704A352_5C	ConBoChr02Bg215280	CYP715AA106_2B
458	ConSuChr09Cg880680	CYP704A399_9C	ConBoChr02Cg246470	CYP715AA106_2C
459	ConSuChr06Bg563740	CYP704A400_6B	ConBoChr04Ag410750	CYP716A410_4A
460	ConSuChr04Ag352700	CYP704B83_4A	ConBoChr04Cg482170	CYP716A410_4C
461	ConSuChr04Bg393310	CYP704B83_4B	ConBoChr06Bg624610	CYP716A411_6B
462	ConSuChr08Ag744640	CYP706C168_8A	ConBoChr05Ag493140	CYP716A412_5A
463	ConSuChr05Ag466230	CYP706E54_5A	ConBoChr05Bg538200	CYP716A412_5B
464	ConSuChr05Bg496120	CYP706E54_5B	ConBoChr09Bg924350	CYP716A413_9B
465	ConSuChr05Ag466330	CYP706E55_5A	ConBoChr05Ag510580	CYP716A413-5A
466	ConSuChr05Bg496130	CYP706E55_5B	ConBoChr05Cg563560	CYP716A413a_5C
467	ConSuChr05Cg523600	CYP706E56_4A	ConBoChr07Ag677250	CYP716A414_7A
468	ConSuChr05Ag466360	CYP706E56_5A	ConBoChr01Cg112270	CYP716D90_1C
469	ConSuChr04Cg427160	CYP706E57_4C	ConBoChr06Bg621860	CYP716D91a_6B
470	ConSuChr04Cg427150	CYP706E67_4C	ConBoChr06Bg621890	CYP716D91b_6B
471	ConSuChr02Bg176740	CYP706S2_2B	ConBoChr06Bg621960	CYP716D92_6B
472	ConSuChr02Cg214280	CYP706S2_2C	ConBoChr01Ag061790	CYP716D110_1A
473	ConSuChr08Bg774720	CYP706T35_8B	ConBoChr04Ag413730	CYP716E106_4A
474	ConSuChr01Ag002250	CYP706T37_1A	ConBoChr04Cg484920	CYP716E106_4C
475	ConSuChr01Cg123880	CYP706T37_1C	ConBoChr03Ag276890	CYP718A49a_3A
476	ConSuChr01Ag001900	CYP706T40_1A	ConBoChr03Ag276910	CYP718A49b_3A
477	ConSuChr01Ag002180	CYP706T41_1A	ConBoChr08Bg809030	CYP718A49a_8B
478	ConSuChr01Ag002190	CYP706T42_1A	ConBoChr08Cg852480	CYP718A49b_8C
479	ConSuChr06Ag548470	CYP706T44_6A	ConBoChr01Ag025350	CYP720A1_1A
480	ConSuChr06Cg603730	CYP706T44_6C	ConBoChr01Bg073190	CYP720A1_1B
481	ConSuChr06Ag561420	CYP706T45_6A	ConBoChr01Cg145370	CYP720A1_1C
482	ConSuChr06Cg595110	CYP706T45_6C	ConBoChr07Ag697170	CYP721A130_7A
483	ConSuChr07Bg670490	CYP706T46_7B	ConBoChr07Bg726060	CYP721A130_7B
484	ConSuChr07Bg670510	CYP706T47_7B	ConBoChr06Ag594850	CYP722C28_6A
485	ConSuChr07Ag629430	CYP706T48_7A	ConBoChr06Cg661190	CYP722C28_6C
486	ConSuChr02Cg202190	CYP706T48_2C	ConBoChr04Ag404420	CYP724B63_4A
487	ConSuChr01Ag002280	CYP706T62_1A	ConBoChr04Bg427340	CYP724B63_4B
488	ConSuChr08Bg761250	CYP707A381_8B	ConBoChr04Cg476610	CYP724B63_4C
489	ConSuChr08Cg805880	CYP707A381_8C	ConBoChr07Ag682490	CYP728D46_7A
490	ConSuChr08Ag740500	CYP707A382_18A	ConBoChr07Ag682480	CYP728D47_7A
491	ConSuChr08Bg780320	CYP707A382_8B	ConBoChr03Bg319320	CYP728D47_3B
492	ConSuChr08Cg788310	CYP707A382_8C	ConBoChr07Ag695110	CYP728D48_7A
493	ConSuChr04Ag348920	CYP707A383_4A	ConBoChr07Cg743410	CYP728D48_7C
494	ConSuChr04Bg396860	CYP707A383_4B	ConBoChr07Ag682470a	CYP728D50_7A
495	ConSuChr04Cg418970	CYP707A383_4C	ConBoChr03Cg359370	CYP728D50_3C
496	ConSuChr03Ag230600	CYP707A384_3A	ConBoChr07Ag682400	CYP728D51_7A
497	ConSuChr03Bg269820	CYP707A384_3B	ConBoChr03Cg359260	CYP728D51_3C
498	ConSuChr03Cg333720	CYP707A384_3C	ConBoChr02Ag180930	CYP728D53_2A
499	ConSuChr02Cg205490	CYP707A385_2C	ConBoChr02Cg241630	CYP728D53_2C
500	ConSuChr07Ag632790	CYP707A385_7A	ConBoChr02Ag180940	CYP728D54_2A
501	ConSuChr07Bg666980	CYP707A385_7B	ConBoChr05Cg549970	CYP728D65_5C
502	ConSuChr05Ag463020	CYP707A386_5A	ConBoChr02Ag160950	CYP729A280_2A
503	ConSuChr05Bg492980	CYP707A386_5B	ConBoChr02Ag193480	CYP733A1_2A
504	ConSuChr03Ag262420	CYP710A175_3A	ConBoChr04Ag407590	CYP734A153_4A
505	ConSuChr03Bg299400	CYP710A175_3B	ConBoChr04Bg423930	CYP734A153_4B
506	ConSuChr03Cg307110	CYP710A175_3C	ConBoChr04Cg479430	CYP734A153_4C
507	ConSuChr01Ag013370	CYP711A236_1A	ConBoChr01Ag019100	CYP736A396_1A
508	ConSuChr01Bg074780	CYP711A236_1B	ConBoChr01Cg150470	CYP736A396_1C
509	ConSuChr01Cg113490	CYP711A236_1C	ConBoChr05Ag493600	CYP736A397_5A
510	ConSuChr01Ag012820	CYP711A237_1A	ConBoChr01Ag039900	CYP749A404_1A
511	ConSuChr01Ag040730	CYP711A238_1A	ConBoChr01Cg133710	CYP749A404_1C
512	ConSuChr01Ag040740	CYP711A238_1B	ConBoChr01Ag039910	CYP749A405_1A
513	ConSuChr06Ag561210	CYP711A238_6A	ConBoChr01Cg133670	CYP749A405_1C
514	ConSuChr01Ag031070	CYP714A70_1A	ConBoChr04Ag395960	CYP749A406_4A
515	ConSuChr01Bg057380	CYP714A70_1B	ConBoChr04Bg435710	CYP749A407_4B
516	ConSuChr01Cg098330	CYP714A70_1C	ConBoChr07Ag691080	CYP749A408_7A
517	ConSuChr09Bg861050	CYP714E105_9B	ConBoChr07Bg721120	CYP749A408_7B
518	ConSuChr02Ag145740	CYP715AA106_2A	ConBoChr07Cg752010	CYP749A434_7C
519	ConSuChr02Bg177080	CYP715AA106_2B
520	ConSuChr02Cg213880	CYP715AA106_2C
521	ConSuChr04Ag341430	CYP716A410_4A
522	ConSuChr04Cg412710	CYP716A410_4C
523	ConSuChr06Bg588960	CYP716A411_6B
524	ConSuChr05Ag444980	CYP716A412_5A
525	ConSuChr05Cg506080	CYP716A412_5C
526	ConSuChr05Ag461130	CYP716A413_5A
527	ConSuChr05Bg491330	CYP716A413_5B
528	ConSuChr05Cg518730	CYP716A413_5C
529	ConSuChr03Ag251810	CYP716A414_3A
530	ConSuChr01Cg124360	CYP716D90_1C
531	ConSuChr06Ag552730	CYP716D91a_6A
532	ConSuChr06Bg586510	CYP716D91a_6B
533	ConSuChr06Bg586520	CYP716D91b_6B
534	ConSuChr04Bg406590	CYP716E106_4B
535	ConSuChr04Cg410230	CYP716E106_4C
536	ConSuChr08Ag736030	CYP718A48_8A
537	ConSuChr08Cg792340	CYP718A49_8C
538	ConSuChr08Ag736060	CYP718A49a_8A
539	ConSuChr08Ag736040	CYP718A49b_8A
540	ConSuChr08Bg776150	CYP718A49b_8B
541	ConSuChr08Cg792350	CYP718A50_8C
542	ConSuChr01Ag035570	CYP720A1_1A
543	ConSuChr01Bg054130	CYP720A1_1B
544	ConSuChr07Ag643250	CYP721A130_7A
545	ConSuChr07Bg658850	CYP721A130_7B
546	ConSuChr06Cg595160	CYP722C28_6C
547	ConSuChr04Ag347840	CYP724B63_4A
548	ConSuChr04Bg398000	CYP724B63_4B
549	ConSuChr04Cg417950	CYP724B63_4C
550	ConSuChr01Ag040700	CYP728D44_1A
551	ConSuChr01Ag040690	CYP728D45_1A
552	ConSuChr03Bg284660	CYP728D46_3B
553	ConSuChr03Cg321010	CYP728D46_3C
554	ConSuChr03Ag247040	CYP728D47_3A
555	ConSuChr03Bg284700	CYP728D47_3B
556	ConSuChr07Ag641270	CYP728D48_7A
557	ConSuChr07Bg660580	CYP728D48_7B
558	ConSuChr07Cg695240	CYP728D48_7C
559	ConSuChr03Ag247050	CYP728D49_3A
560	ConSuChr03Ag247020	CYP728D50_3A
561	ConSuChr03Cg320990	CYP728D50_3C
562	ConSuChr03Ag247030	CYP728D51_3A
563	ConSuChr03Cg320960	CYP728D51_3C
564	ConSuChr05Ag445100	CYP728D52_5A
565	ConSuChr02Ag150990	CYP728D53_2A
566	ConSuChr02Ag151040	CYP728D54a_2A
567	ConSuChr02Ag151050	CYP728D54b_2A
568	ConSuChr02Ag132180	CYP729A280_2A
569	ConSuChr02Bg190530	CYP729A280_2B
570	ConSuChr02Ag162460	CYP733A1_2A
571	ConSuChr02Bg162720	CYP733A1_2B
572	ConSuChr04Ag344290	CYP734A153_4A
573	ConSuChr04Bg400970	CYP734A153_4B
574	ConSuChr04Cg415180	CYP734A153_4C
575	ConSuChr01Ag041070	CYP736A396_1A
576	ConSuChr05Ag445330	CYP736A397_5A
577	ConSuChr01Ag022150	CYP749A404_1A
578	ConSuChr01Ag022140	CYP749A405_1A
579	ConSuChr01Cg105280	CYP749A405_1C
580	ConSuChr04Ag356030	CYP749A406_4A
581	ConSuChr04Bg390050	CYP749A406_4B
582	ConSuChr04Ag356080	CYP749A407_4A
583	ConSuChr04Bg390010	CYP749A407_4B
584	ConSuChr07Ag637310	CYP749A408_7A
585	ConSuChr07Bg663160	CYP749A408_7B

## Sheet: Table S7
Table S7. List of NCBI accession identifiers for all raw data used in the assembly and annotation of the Conyza sumatrensis and Conyza bonariensis genomes.
Raw data type	Conyza sumatrensis	Conyza bonariensis
Genomic HiFi	SRR30692216	SRR30692294
IsoSeq	SRR30692215	SRR30692293
BioNano .cmap files	SUPPF_0000005655	SUPPF_0000005656
Hi-C	N/A	SRR30692292
